# Supplementary material for: The effects of flavonoids, green tea polyphenols and coffee on DMBA induced LINE-1 DNA hypomethylation
Source: PLoS One. 2021 Apr 20;16(4):e0250157. doi: 10.1371/journal.pone.0250157 (PMC8057585; doi:10.1371/journal.pone.0250157)
Supplement: S1 Data — (XLS) [file pone.0250157.s001.xls]

## Sheet: Munka1
	Abbreviation
	CAT	catalase
	CDK6	cyclin-dependent kinase-6
	CpG	cytosine preceeding guanosine
	CYP	cytochrome P450
	DMBA	7,12-dimethylbenz(a)anthracene
	DNMT	DNA methyltransferase
	EGCG	epigallocatechin-3-gallate
	ESCC	esophageal squamous cell carcinoma
	GSH	glutathione
	GST	glutathione S-transferase
	GSTM5	glutathione S-transferase Mu 5
	GTC	green tee catechins
	HPTM	histone post-translational modification
	HRM	high-resolution melting analysis
	L1-RTP	LINE-1-retrotransposition
	LINE-1	long interspersed element-1
	MAML2	mastermind-like protein 2
	miR-29	microRNA-29
	ncRNA	non-coding RNA
	PTEN	phosphatase and tensin homolog deleted on chromosome 10
	ROS	reactive oxygen species
	RR	relative risk
	SAH	S-adenosyl homocysteine
	SAM	S-adenosylmethionine
	SOD	superoxide dismutase
