# Supplementary material for: The effects of flavonoids, green tea polyphenols and coffee on DMBA induced LINE-1 DNA hypomethylation
Source: PLoS One. 2021 Apr 20;16(4):e0250157. doi: 10.1371/journal.pone.0250157 (PMC8057585; doi:10.1371/journal.pone.0250157)
Supplement: S2 Data — (XLSX) [file pone.0250157.s002.xlsx]

## Sheet: Liver
Liver	Control	DMBA	Coffee extract + DMBA	Flavonoid extract + DMBA	Green tee extract + DMBA	Chinese bayberry extract + DMBA
	9449	7545	9269	13599	11189	11169
	10693	9267	8552	11878	12032	9695
	9706	8691	8710	13059	11461	9950
	11515	7108	8375	11959	9868	9210
	8721	8203	10043	14515	12153	10826
	9916	7813	10348	13666	10623	11534
mean	10000	8104.5	9216.17	13112.7	11221	10397.3
SD	980.654	786.907	821.264	1036.1	868.698	913.715

## Sheet: Spleen
Spleen	Control	DMBA	Coffee extract + DMBA	Flavonoid extract + DMBA	Green tee extract + DMBA	Chinese bayberry extract + DMBA
	10950	8814	10122	14651	14624	10492
	8653	9062	8413	11329	11372	12748
	9678	7794	9888	12150	12736	12266
	9106	9405	9575	11529	14814	10628
	10346	7967	9282	11941	11980	11929
	11267	8593	10386	12157	14512	12034
mean	10000	8605.83	9611	12292.8	13339.7	11682.8
SD	1033.91	625.689	704.729	1203	1502.16	915.351

## Sheet: Kidneys
Kidneys	Control	DMBA	Coffee extract + DMBA	Flavonoid extract + DMBA	Green tee extract + DMBA	Chinese bayberry extract + DMBA
	10532	8881	13448	10369	10694	9099
	9320	8585	10739	12017	10218	9990
	10043	10267	12820	10840	9188	9247
	11122	9169	11553	11037	9049	8695
	10372	8274	10945	12975	11035	7669
	8611	8089	12107	10153	9612	10756
mean	10000	8877.5	11935.3	11231.8	9966	9242.67
SD	902.647	785.773	1063.81	1072.84	813.356	1062.61
